# Supplementary material for: Production of High-Quality Wheat Sprouts of Strong Antioxidant Capacity: Process Optimization and Regulation Mechanism of Red Light Treatment
Source: Foods. 2024 Aug 27;13(17):2703. doi: 10.3390/foods13172703 (PMC11395093; doi:10.3390/foods13172703)
Supplement: Supplementary file 1 [file foods-13-02703-s001.zip]

Archive with 1 entries (1 files):
- foods-3165953-supplementary.pdf
